# Supplementary material for: Mechanical versus Biological Valve Prostheses for Infective Endocarditis Presenting with Stroke
Source: J Clin Med. 2024 Sep 25;13(19):5712. doi: 10.3390/jcm13195712 (PMC11477093; doi:10.3390/jcm13195712)
Supplement: Supplementary file 1 [file jcm-13-05712-s001.zip]

Archive with 1 entries (1 files):
- jcm-3201564-supplementary.pdf
